# Supplementary material for: A rapid and easy-to-use spinal muscular atrophy screening tool based on primers with high specificity and amplification efficiency for SMN1 combined with single-stranded tag hybridization assay
Source: PLoS One. 2024 Aug 1;19(8):e0308179. doi: 10.1371/journal.pone.0308179 (PMC11293695; doi:10.1371/journal.pone.0308179)
Supplement: S1 File — Sequence information, target bases, SMN1 specificity, and Ct values against the control gene are shown for all primers. (XLSX) [file pone.0308179.s003.xlsx]

## Sheet: Sheet1
S1 File. Sequence of each primer, SMN1 specificity and amplification efficiency of each primer combination
					with gDNA (SMN1 copy number 1)	with gDNA (SMN1 copy number 2)
target base of forward primer	forward primer sequence	target base of reverse primer	reverse primer sequence	SMN1 specificity	Ct(SMN1)-Ct(RPPH1)	Ct(SMN1)-Ct(RPPH1)
c.840	ACTTCCTTTATTTTCCTTACAGGGTTCCAG	c.888+100	GGATTGTTTTACATTAACCTTTCAACTTTT	◯	1.13015	0.491568
c.840	ACTTCCTTTATTTTCCTTACAGGGTTCCAG	c.888+100	GATTGTTTTACATTAACCTTTCAACTTTT	◯	0.982157	0.372505
c.840	ACTTCCTTTATTTTCCTTACAGGGTTCCAG	c.888+100	ATTGTTTTACATTAACCTTTCAACTTTT	◯	1.42027	0.77125
c.840	ACTTCCTTTATTTTCCTTACAGGGTTCCAG	c.888+100	TTGTTTTACATTAACCTTTCAACTTTT	◯	1.44985	0.595865
c.840	ACTTCCTTTATTTTCCTTACAGGGTTCCAG	c.888+100	TGTTTTACATTAACCTTTCAACTTTT	◯	2.61079	1.62734
c.840	ACTTCCTTTATTTTCCTTACAGGGTTCCAG	c.888+100	GTTTTACATTAACCTTTCAACTTTT	◯	4.04604	3.09407
c.840	ACTTCCTTTATTTTCCTTACAGGGTTCCAG	c.888+100	TTTTACATTAACCTTTCAACTTTT	X	➖	➖
c.840	CTTCCTTTATTTTCCTTACAGGGTTCCAG	c.888+100	GGATTGTTTTACATTAACCTTTCAACTTTT	◯	0.62711	-0.0474
c.840	CTTCCTTTATTTTCCTTACAGGGTTCCAG	c.888+100	GATTGTTTTACATTAACCTTTCAACTTTT	X	➖	➖
c.840	CTTCCTTTATTTTCCTTACAGGGTTCCAG	c.888+100	ATTGTTTTACATTAACCTTTCAACTTTT	◯	0.505444	-0.0233746
c.840	CTTCCTTTATTTTCCTTACAGGGTTCCAG	c.888+100	TTGTTTTACATTAACCTTTCAACTTTT	◯	1.3046	0.341669
c.840	CTTCCTTTATTTTCCTTACAGGGTTCCAG	c.888+100	TGTTTTACATTAACCTTTCAACTTTT	◯	1.12845	0.760111
c.840	CTTCCTTTATTTTCCTTACAGGGTTCCAG	c.888+100	GTTTTACATTAACCTTTCAACTTTT	◯	0.954552	0.125633
c.840	CTTCCTTTATTTTCCTTACAGGGTTCCAG	c.888+100	TTTTACATTAACCTTTCAACTTTT	X	➖	➖
c.840	TTCCTTTATTTTCCTTACAGGGTTCCAG	c.888+100	GGATTGTTTTACATTAACCTTTCAACTTTT	◯	0.172752	1.03364
c.840	TTCCTTTATTTTCCTTACAGGGTTCCAG	c.888+100	GATTGTTTTACATTAACCTTTCAACTTTT	◯	1.06696	1.51406
c.840	TTCCTTTATTTTCCTTACAGGGTTCCAG	c.888+100	ATTGTTTTACATTAACCTTTCAACTTTT	◯	-0.436	-2.12009
c.840	TTCCTTTATTTTCCTTACAGGGTTCCAG	c.888+100	TTGTTTTACATTAACCTTTCAACTTTT	◯	1.26072	0.210274
c.840	TTCCTTTATTTTCCTTACAGGGTTCCAG	c.888+100	TGTTTTACATTAACCTTTCAACTTTT	◯	1.91862	1.76358
c.840	TTCCTTTATTTTCCTTACAGGGTTCCAG	c.888+100	GTTTTACATTAACCTTTCAACTTTT	◯	2.58881	2.33366
c.840	TTCCTTTATTTTCCTTACAGGGTTCCAG	c.888+100	TTTTACATTAACCTTTCAACTTTT	X	➖	➖
c.840	TCCTTTATTTTCCTTACAGGGTTCCAG	c.888+100	GGATTGTTTTACATTAACCTTTCAACTTTT	◯	1.05226	0.716904
c.840	TCCTTTATTTTCCTTACAGGGTTCCAG	c.888+100	GATTGTTTTACATTAACCTTTCAACTTTT	◯	0.940453	0.132671
c.840	TCCTTTATTTTCCTTACAGGGTTCCAG	c.888+100	ATTGTTTTACATTAACCTTTCAACTTTT	◯	1.1065	0.357586
c.840	TCCTTTATTTTCCTTACAGGGTTCCAG	c.888+100	TTGTTTTACATTAACCTTTCAACTTTT	◯	1.00398	0.40197
c.840	TCCTTTATTTTCCTTACAGGGTTCCAG	c.888+100	TGTTTTACATTAACCTTTCAACTTTT	◯	1.28317	0.513306
c.840	TCCTTTATTTTCCTTACAGGGTTCCAG	c.888+100	GTTTTACATTAACCTTTCAACTTTT	◯	1.92138	1.13799
c.840	TCCTTTATTTTCCTTACAGGGTTCCAG	c.888+100	TTTTACATTAACCTTTCAACTTTT	◯	7.2264	3.9025
c.840	CCTTTATTTTCCTTACAGGGTTCCAG	c.888+100	GGATTGTTTTACATTAACCTTTCAACTTTT	◯	1.40695	0.749121
c.840	CCTTTATTTTCCTTACAGGGTTCCAG	c.888+100	GATTGTTTTACATTAACCTTTCAACTTTT	X	➖	➖
c.840	CCTTTATTTTCCTTACAGGGTTCCAG	c.888+100	ATTGTTTTACATTAACCTTTCAACTTTT	◯	1.16177	0.927511
c.840	CCTTTATTTTCCTTACAGGGTTCCAG	c.888+100	TTGTTTTACATTAACCTTTCAACTTTT	◯	1.57218	0.838724
c.840	CCTTTATTTTCCTTACAGGGTTCCAG	c.888+100	TGTTTTACATTAACCTTTCAACTTTT	◯	2.04443	1.47377
c.840	CCTTTATTTTCCTTACAGGGTTCCAG	c.888+100	GTTTTACATTAACCTTTCAACTTTT	◯	3.32329	1.73714
c.840	CCTTTATTTTCCTTACAGGGTTCCAG	c.888+100	TTTTACATTAACCTTTCAACTTTT	X	➖	➖
c.840	CTTTATTTTCCTTACAGGGTTCCAG	c.888+100	GGATTGTTTTACATTAACCTTTCAACTTTT	X	➖	➖
c.840	CTTTATTTTCCTTACAGGGTTCCAG	c.888+100	GATTGTTTTACATTAACCTTTCAACTTTT	X	➖	➖
c.840	CTTTATTTTCCTTACAGGGTTCCAG	c.888+100	ATTGTTTTACATTAACCTTTCAACTTTT	◯	2.46315	1.52798
c.840	CTTTATTTTCCTTACAGGGTTCCAG	c.888+100	TTGTTTTACATTAACCTTTCAACTTTT	◯	1.88798	0.709803
c.840	CTTTATTTTCCTTACAGGGTTCCAG	c.888+100	TGTTTTACATTAACCTTTCAACTTTT	◯	2.31528	1.54549
c.840	CTTTATTTTCCTTACAGGGTTCCAG	c.888+100	GTTTTACATTAACCTTTCAACTTTT	◯	3.78694	2.7589
c.840	CTTTATTTTCCTTACAGGGTTCCAG	c.888+100	TTTTACATTAACCTTTCAACTTTT	X	➖	➖
c.840	TTTATTTTCCTTACAGGGTTCCAG	c.888+100	GGATTGTTTTACATTAACCTTTCAACTTTT	◯	4.55865	3.86417
c.840	TTTATTTTCCTTACAGGGTTCCAG	c.888+100	GATTGTTTTACATTAACCTTTCAACTTTT	◯	4.54576	3.94534
c.840	TTTATTTTCCTTACAGGGTTCCAG	c.888+100	ATTGTTTTACATTAACCTTTCAACTTTT	◯	4.46858	4.17326
c.840	TTTATTTTCCTTACAGGGTTCCAG	c.888+100	TTGTTTTACATTAACCTTTCAACTTTT	◯	4.56202	4.11023
c.840	TTTATTTTCCTTACAGGGTTCCAG	c.888+100	TGTTTTACATTAACCTTTCAACTTTT	◯	5.22242	4.30758
c.840	TTTATTTTCCTTACAGGGTTCCAG	c.888+100	GTTTTACATTAACCTTTCAACTTTT	◯	3.07679	2.78763
c.840	TTTATTTTCCTTACAGGGTTCCAG	c.888+100	TTTTACATTAACCTTTCAACTTTT	X	➖	➖
c.840	CTTCCTTTATTTTCCTTACAGGGTTCCA	c.888+100	TTGTTTTACATTAACCTTTCAACTTTT	◯	0.766052	0.83144
c.840	ACTTCCTTTATTTTCCTTACAGGGTTCC	c.888+100	TTGTTTTACATTAACCTTTCAACTTTT	◯	0.63892	0.932667
c.840	TTCCTTTATTTTCCTTACAGGGTTTCAG	c.888+100	TTGTTTTACATTAACCTTTCAACTTTT	X	➖	➖
c.840	CTTCCTTTATTTTCCTTACAGGGTTTCA	c.888+100	TTGTTTTACATTAACCTTTCAACTTTT	X	➖	➖
c.840	ACTTCCTTTATTTTCCTTACAGGGTTTC	c.888+100	TTGTTTTACATTAACCTTTCAACTTTT	X	➖	➖
c.840	TTCCTTTATTTTCCTTACAGGGTTCCAG	c.888+100	TGTTTTACATTAACCTTTCAACTTTTT	◯	0.401958	0.0506134
c.840	CTTCCTTTATTTTCCTTACAGGGTTCCA	c.888+100	TGTTTTACATTAACCTTTCAACTTTTT	◯	0.768242	0.716896
c.840	ACTTCCTTTATTTTCCTTACAGGGTTCC	c.888+100	TGTTTTACATTAACCTTTCAACTTTTT	◯	0.916092	0.689655
c.840	TTCCTTTATTTTCCTTACAGGGTTTCAG	c.888+100	TGTTTTACATTAACCTTTCAACTTTTT	X	➖	➖
c.840	CTTCCTTTATTTTCCTTACAGGGTTTCA	c.888+100	TGTTTTACATTAACCTTTCAACTTTTT	X	➖	➖
c.840	ACTTCCTTTATTTTCCTTACAGGGTTTC	c.888+100	TGTTTTACATTAACCTTTCAACTTTTT	X	➖	➖
c.840	TTCCTTTATTTTCCTTACAGGGTTCCAG	c.888+100	GTTTTACATTAACCTTTCAACTTTTTA	◯	1.45009	1.48716
c.840	CTTCCTTTATTTTCCTTACAGGGTTCCA	c.888+100	GTTTTACATTAACCTTTCAACTTTTTA	◯	1.98906	0.679234
c.840	ACTTCCTTTATTTTCCTTACAGGGTTCC	c.888+100	GTTTTACATTAACCTTTCAACTTTTTA	◯	1.16097	0.848886
c.840	TTCCTTTATTTTCCTTACAGGGTTTCAG	c.888+100	GTTTTACATTAACCTTTCAACTTTTTA	X	➖	➖
c.840	CTTCCTTTATTTTCCTTACAGGGTTTCA	c.888+100	GTTTTACATTAACCTTTCAACTTTTTA	X	➖	➖
c.840	ACTTCCTTTATTTTCCTTACAGGGTTTC	c.888+100	GTTTTACATTAACCTTTCAACTTTTTA	X	➖	➖
c.840	TTCCTTTATTTTCCTTACAGGGTTCCAG	c.888+100	TTGTTTTACATTAACCTTTCAACTTCT	◯	➖	4.66079
c.840	CTTCCTTTATTTTCCTTACAGGGTTCCA	c.888+100	TTGTTTTACATTAACCTTTCAACTTCT	◯	➖	4.74645
c.840	ACTTCCTTTATTTTCCTTACAGGGTTCC	c.888+100	TTGTTTTACATTAACCTTTCAACTTCT	◯	➖	4.60327
c.840	TTCCTTTATTTTCCTTACAGGGTTTCAG	c.888+100	TTGTTTTACATTAACCTTTCAACTTCT	X	➖	➖
c.840	CTTCCTTTATTTTCCTTACAGGGTTTCA	c.888+100	TTGTTTTACATTAACCTTTCAACTTCT	X	➖	➖
c.840	ACTTCCTTTATTTTCCTTACAGGGTTTC	c.888+100	TTGTTTTACATTAACCTTTCAACTTCT	X	➖	➖
c.840	TTCCTTTATTTTCCTTACAGGGTTCCAG	c.888+100	TGTTTTACATTAACCTTTCAACTTCTT	◯	➖	4.49534
c.840	CTTCCTTTATTTTCCTTACAGGGTTCCA	c.888+100	TGTTTTACATTAACCTTTCAACTTCTT	◯	➖	4.35795
c.840	ACTTCCTTTATTTTCCTTACAGGGTTCC	c.888+100	TGTTTTACATTAACCTTTCAACTTCTT	◯	➖	4.18222
c.840	TTCCTTTATTTTCCTTACAGGGTTTCAG	c.888+100	TGTTTTACATTAACCTTTCAACTTCTT	◯	➖	3.56451
c.840	CTTCCTTTATTTTCCTTACAGGGTTTCA	c.888+100	TGTTTTACATTAACCTTTCAACTTCTT	◯	➖	5.26005
c.840	ACTTCCTTTATTTTCCTTACAGGGTTTC	c.888+100	TGTTTTACATTAACCTTTCAACTTCTT	◯	➖	4.1548
c.840	TTCCTTTATTTTCCTTACAGGGTTCCAG	c.888+100	GTTTTACATTAACCTTTCAACTTCTTA	◯	➖	4.49021
c.840	CTTCCTTTATTTTCCTTACAGGGTTCCA	c.888+100	GTTTTACATTAACCTTTCAACTTCTTA	◯	➖	4.15748
c.840	ACTTCCTTTATTTTCCTTACAGGGTTCC	c.888+100	GTTTTACATTAACCTTTCAACTTCTTA	◯	➖	4.15125
c.840	TTCCTTTATTTTCCTTACAGGGTTTCAG	c.888+100	GTTTTACATTAACCTTTCAACTTCTTA	◯	➖	3.98519
c.840	CTTCCTTTATTTTCCTTACAGGGTTTCA	c.888+100	GTTTTACATTAACCTTTCAACTTCTTA	◯	➖	4.25208
c.840	ACTTCCTTTATTTTCCTTACAGGGTTTC	c.888+100	GTTTTACATTAACCTTTCAACTTCTTA	◯	➖	4.50647
c.840	TTCCTTTATTTTCCTTACAGGGTTCCAG	c.888+215	GTG AAA GTA TGT TTC TTC CAC ATA	◯	2.2964	1.37921
c.840	TTCCTTTATTTTCCTTACAGGGTTCCAG	c.888+215	TGT GAA AGT ATG TTT CTT CCA CAT A	◯	2.1741	1.28819
c.840	TTCCTTTATTTTCCTTACAGGGTTCCAG	c.888+215	TTG TGA AAG TAT GTT TCT TCC ACA TA	◯	2.1719	1.10027
c.840	TTCCTTTATTTTCCTTACAGGGTTCCAG	c.888+215	TGT GAA AGT ATG TTT CTT CCA CAT	◯	2.2074	1.1273
c.840	TTCCTTTATTTTCCTTACAGGGTTCCAG	c.888+215	TTG TGA AAG TAT GTT TCT TCC ACA T	◯	1.9793	1.03418
c.840	TTCCTTTATTTTCCTTACAGGGTTCCAG	c.888+215	ATT GTG AAA GTA TGT TTC TTC CAC AT	◯	1.9192	1.02829
c.840	TTCCTTTATTTTCCTTACAGGGTTCCAG	c.888+215	TGT GAA AGT ATG TTT CTT CCA CGT	◯	2.2686	1.36757
c.840	TTCCTTTATTTTCCTTACAGGGTTCCAG	c.888+215	TTG TGA AAG TAT GTT TCT TCC ACGT	◯	2.2943	1.14146
c.840	TTCCTTTATTTTCCTTACAGGGTTCCAG	c.888+215	ATT GTG AAA GTA TGT TTC TTC CAC GT	◯	2.0827	1.31858
c.840	TTCCTTTATTTTCCTTACAGGGTTCCAG	c.1155	CGT GCT GGC CTC CCA CCC CCA CCC	◯	3.0448	1.59993
c.840	TTCCTTTATTTTCCTTACAGGGTTCCAG	c.1155	CGT GCT GGC CTC CCA CCC CCA CTC	◯	3.2867	2.03616
c.835-44	GCT ATC TAT ATA TAG CTA TCT ATG	c.888+100	TTGTTTTACATTAACCTTTCAACTTTT	X	➖	➖
c.835-44	GCT ATC TAT ATA TAG CTA TCT ATG	c.888+215	ATT GTG AAA GTA TGT TTC TTC CAC AT	X	➖	➖
c.835-44	GCT ATC TAT ATA TAG CTA TCT ATG	c.1155	CGT GCT GGC CTC CCA CCC CCA CCC	X	➖	➖
c.835-44	GCT ATC TAT ATA TAG CTA TCT AGG	c.888+100	TTGTTTTACATTAACCTTTCAACTTTT	X	➖	➖
c.835-44	GCT ATC TAT ATA TAG CTA TCT AGG	c.888+215	ATT GTG AAA GTA TGT TTC TTC CAC AT	X	➖	➖
c.835-44	GCT ATC TAT ATA TAG CTA TCT AGG	c.1155	CGT GCT GGC CTC CCA CCC CCA CCC	X	➖	➖
c.835-44	TAT CTA TAT ATA GCT ATC TAT GTC	c.888+100	TTGTTTTACATTAACCTTTCAACTTTT	X	➖	➖
c.835-44	TAT CTA TAT ATA GCT ATC TAT GTC	c.888+215	ATT GTG AAA GTA TGT TTC TTC CAC AT	X	➖	➖
c.835-44	TAT CTA TAT ATA GCT ATC TAT GTC	c.1155	CGT GCT GGC CTC CCA CCC CCA CCC	X	➖	➖
c.835-44	TAT CTA TAT ATA GCT ATC TAG GTC	c.888+100	TTGTTTTACATTAACCTTTCAACTTTT	X	➖	➖
c.835-44	TAT CTA TAT ATA GCT ATC TAG GTC	c.888+215	ATT GTG AAA GTA TGT TTC TTC CAC AT	X	➖	➖
c.835-44	TAT CTA TAT ATA GCT ATC TAG GTC	c.1155	CGT GCT GGC CTC CCA CCC CCA CCC	X	➖	➖
c.835-44	CTA TCT ATA TAT AGC TAT CTA TGT	c.888+100	TTGTTTTACATTAACCTTTCAACTTTT	X	➖	➖
c.835-44	CTA TCT ATA TAT AGC TAT CTA TGT	c.888+215	ATT GTG AAA GTA TGT TTC TTC CAC AT	X	➖	➖
c.835-44	CTA TCT ATA TAT AGC TAT CTA TGT	c.1155	CGT GCT GGC CTC CCA CCC CCA CCC	X	➖	➖
c.835-44	CTA TCT ATA TAT AGC TAT CTA GGT	c.888+100	TTGTTTTACATTAACCTTTCAACTTTT	X	➖	➖
c.835-44	CTA TCT ATA TAT AGC TAT CTA GGT	c.888+215	ATT GTG AAA GTA TGT TTC TTC CAC AT	X	➖	➖
c.835-44	CTA TCT ATA TAT AGC TAT CTA GGT	c.1155	CGT GCT GGC CTC CCA CCC CCA CCC	X	➖	➖
c.840	TCCTTTATTTTCCTTACAGGGTTTCCGA	c.888+100	TTGTTTTACATTAACCTTTCAACTTTT	◯	3.4897	1.46588
c.840	TTCCTTTATTTTCCTTACAGGGTTTCCG	c.888+100	TTGTTTTACATTAACCTTTCAACTTTT	◯	3.5724	1.79809
c.840	CTTCCTTTATTTTCCTTACAGGGTTTCC	c.888+100	TTGTTTTACATTAACCTTTCAACTTTT	◯	3.6546	1.46026
c.840	TTCCTTTATTTTCCTTACAGGGTTCCAG	c.888+100	TGTTTTACATTAACCTTTCAACTTTTA	◯	5.7536	4.59695
